# Supplementary material for: Associations between the New DNA-Methylation-Based Telomere Length Estimator, the Mediterranean Diet and Genetics in a Spanish Population at High Cardiovascular Risk
Source: Antioxidants (Basel). 2023 Nov 15;12(11):2004. doi: 10.3390/antiox12112004 (PMC10669035; doi:10.3390/antiox12112004)
Supplement: Supplementary file 1 [file antioxidants-12-02004-s001.zip]

Archive with 1 entries (1 files):
- antioxidants-2712097-supplementary.pdf
